# Supplementary material for: Genome-Wide Analysis of the Polygalacturonase Gene Family in Macadamia and Identification of Members Involved in Fruit Abscission
Source: Plants (Basel). 2025 May 25;14(11):1610. doi: 10.3390/plants14111610 (PMC12157947; doi:10.3390/plants14111610)
Supplement: Supplementary file 1 [file plants-14-01610-s001.zip › Supplementary Tables.xlsx]

## Sheet: Table S1
Table S1. Summary of PG gene family members in macadamia.
Gene name	Gene ID	Chr	Chr location (5'→3' )	Instability index	Aliphatic index	Grand average of hydropathicity
MiPG1	LOC122081278	Chr1	2722969-2730070	42.94	88.25	-0.154
MiPG2	LOC122081682	Chr1	6979457-6985332	45.31	88.92	-0.007
MiPG3	LOC122063767	Chr2	14089032-14090786	31.2	89.32	0.04
MiPG4	LOC122063777	Chr2	14095074-14096823	30.78	85.63	-0.015
MiPG5	LOC122063785	Chr2	14100791-14102618	31.89	90.81	0.071
MiPG6	LOC122071976	Chr2	27729317-27733024	40.38	82.34	-0.083
MiPG7	LOC122064844	Chr2	29671893-29681699	43.88	86	-0.103
MiPG8	LOC122066229	Chr2	42436542-42445553	38.99	89.06	-0.13
MiPG9	LOC122073447	Chr3	18320686-18325344	44.29	79.21	-0.171
MiPG10	LOC122074598	Chr3	27741873-27744348	25.02	78.66	-0.08
MiPG11	LOC122074599	Chr3	27756266-27758798	33.94	75.88	-0.144
MiPG12	LOC122074600	Chr3	27769005-27771392	26.95	76.16	-0.212
MiPG13	LOC122074601	Chr3	27781938-27784282	24.2	76.28	-0.19
MiPG14	LOC122072816	Chr3	33558036-33561374	41.02	89.88	-0.059
MiPG15	LOC122075419	Chr4	7207206-7210042	51.75	86.07	-0.186
MiPG16	LOC122076188	Chr4	8883824-8886904	34.63	81.27	-0.296
MiPG17	LOC122077755	Chr5	30331729-30336951	31.76	89.31	-0.003
MiPG18	LOC122078590	Chr5	30339376-30344594	40.76	78.91	-0.022
MiPG19	LOC122078589	Chr5	30366064-30370002	26.07	83.57	-0.125
MiPG20	LOC122078252	Chr5	30375609-30377701	28.85	81.37	-0.135
MiPG21	LOC122082848	Chr6	12001825-12003605	31.57	86.54	-0.055
MiPG22	LOC122081461	Chr6	34796979-34799563	32.39	95.32	-0.05
MiPG23	LOC122083126	Chr7	6827098-6828849	32.13	81.05	0
MiPG24	LOC122084718	Chr7	8933382-8935458	27.63	85.15	-0.134
MiPG25	LOC122089024	Chr9	4377594-4380523	25.37	83.32	-0.186
MiPG26	LOC122092380	Chr10	30467840-30469448	38.44	91.35	0.071
MiPG27	LOC122092659	Chr11	2028733-2031993	25.67	90.74	-0.077
MiPG28	LOC122093358	Chr11	2075326-2080437	29.65	92.72	-0.071
MiPG29	LOC122094310	Chr11	2083531-2085764	26.25	95.89	0.033
MiPG30	LOC122094116	Chr11	2104472-2106921	25.24	92.03	-0.055
MiPG31	LOC122093962	Chr11	5824288-5833500	33.82	86.79	0.019
MiPG32	LOC122092887	Chr11	7852930-7854461	27.89	87.56	-0.057
MiPG33	LOC122093810	Chr11	28887580-28893761	43.62	91.79	0.044
MiPG34	LOC122057274	Chr12	17720050-17721760	34.33	81.32	-0.227
MiPG35	LOC122058248	Chr12	21069785-21072162	38	88.31	-0.066
MiPG36	LOC122057404	Chr12	21081950-21084276	37.1	86.83	-0.097
MiPG37	LOC122058173	Chr12	21087158-21091066	33.98	90.37	-0.011
MiPG38	LOC122058047	Chr12	30834520-30839645	40.78	93.71	-0.012
MiPG39	LOC122059778	Chr13	1390117-1393074	31.51	90.74	-0.053
MiPG40	LOC122059401	Chr13	11319042-11321338	36.96	86.42	-0.1
MiPG41	LOC122059027	Chr13	13119085-13121185	29.45	85.61	-0.11
MiPG42	LOC122061528	Chr14	2655155-2661074	39.72	89.69	-0.037
MiPG43	LOC122061700	Chr14	3992814-3995983	41.56	82.83	-0.157
MiPG44	LOC122061732	Chr14	6368850-6379933	35.71	76.22	-0.272
MiPG45	LOC122062845	scaffold1129	148726-152121	32.28	73.34	-0.096
MiPG46	LOC122065217	scaffold1926	105127-107347	28.76	84.82	-0.026
MiPG47	LOC122065260	scaffold1945	32726-37956	25.11	80.42	-0.262
MiPG48	LOC122065662	scaffold2083	84621-88092	38.54	78.67	-0.088
MiPG49	LOC122066012	scaffold2189	78537-82011	41.54	87.46	-0.104
MiPG50	LOC122066415	scaffold2382	61321-63823	37.41	86.62	-0.085
MiPG51	LOC122066705	scaffold2541	58649-60142	34.58	86.06	-0.077
MiPG52	LOC122068767	scaffold457	258002-260038	51.03	77.67	-0.093
MiPG53	LOC122068773	scaffold457	270739-275416	41.72	76.44	-0.128
MiPG54	LOC122069182	scaffold542	26882-30293	31.25	80.51	-0.056
MiPG55	LOC122070809	scaffold113A	256104-257884	36.76	99.8	0.007
MiPG56	LOC122071794	scaffold94A	38302-39832	27.13	92.3	0.066

## Sheet: Table S2
Table S2. Conserved motifs in MiPGs identified using MEME. The red sequences in the best possible match represent the four PG conserved domain sequences.
Motif	Consensus sequence	Best possible match			E-value	Site	Length	Distribution
1		DSSTNVRIEDSVIGTGDDCISIGSGTSNI			7.7e-566	51	29	MiPG1-21, 23-26, 31-37, 39-56
2		GYVKDITFEBITMKNVKNPIIIDQNYCDHP			1.2e-589	50	30	MiPG1-21, 23-26, 31-55
3		GYVKDITFEBITMKNVKNPIIIDQNYCDHP			2.4e-469	50	21	MiPG1-17, 19, 21-27, 29-54, 56
4		EGGVSNVTVEBCTFSGTQNGVRIKTWPGG			6.8e-566	50	29	MiPG1-26, 31-55
5		VTIQGVTISAPGBSPNTDGIH			2.8e-447	47	21	MiPG2-7, 9-17, 19-21, 23-26, 31-56
6		CKNQPSAVKVSBVTFKNIRGTSASKVAVKFACSKTVPC			4.2e-447	32	38	MiPG3-7, 9-13, 15-21, 23-26, 31, 32, 34, 39, 41, 43-48, 51-54
7		ITNVTCGPGHGISIGSLGKYG			3.2e-410	37	21	MiPG3-7, 9-13, 15-21, 23-26, 31, 32, 34, 39, 41, 43-48, 51-55
8		WPIIPPLPSYGRGRELPGGRYGSLIHGTNLTDVVITGNNGTIDGQGAIWW			3.3e-393	13	50	MiPG1, 2, 8, 14, 33, 35-38, 40, 42, 49, 50

## Sheet: Table S3
Table S3. Primers used in this study.
Gene name	Primers (5’→3’)
	Foward	Reverse
qRT-PCR
MiPG1	CGTTCTATGGTTAGTGCGGGA	GGTGCTCGTTGTAGTCTGTCT
MiPG2	GAATTCCCCTGGCTGGAACA	GCACACATTGTCAGAAGAATCTGG
MiPG3	GAGGGAACCCTTGTTGCTCC	AGAACGCAAGTGACACAGCTC
MiPG4	GTGTCCATCACTGGAAGAGGG	AGAACGAAAGTGACGCTGC
MiPG5	TATGGTGTGGATGGTGTGTCC	TAGAATGCAAGTGATGTTGCAC
MiPG6	TCAAAACATGGCAGGGAGGA	CAGCCATGGTCTGGTTTTGAC
MiPG7	CAAAACATGGCAGGGTGGAC	TCGCTTACATGAACACCGCT
MiPG8	TCAATGGTGAGTGCGGGAG	AGAGCCTTGGGATTGTACCC
MiPG9	CAAGACATGGCAGGGTGGAT	GTTTGGTTCGTGCATGTGCT
MiPG10	CATGCGAATCTACGCCCTCC	ATCAACGAGCTCTACCCCCT
MiPG11	AGCGATGCCAGGTAATGC	CCATGCATCAGAAAATGCCTTATTA
MiPG12	CGAAGGCAGCAAAAGCTCC	CTTGTGGATCTGCCGTACCT
MiPG13	CTAAAGACAAAGCTCCGATGGAA	TGTGGATCTGCCGTACCTGG
MiPG14	AAATGGAGCATTTCGGAGATAAAG	GCCACTCTTTTGGGTTCTGAG
MiPG15	GGGAAGGACAAAACAGTGGC	CAGATCCCATACCTCCCTGC
MiPG16	AAGGTGCACCAACAGCATTG	TCTGCTGGCTGTTCTGGATG
MiPG17	TCATTGATGGAATGGATCGCT	CCCGAGTCATCAGTTTTGCC
MiPG18	ACCGCTCCCACCCTCATTAT	ACTATGTTCCCTGAAACCTCAACA
MiPG19	AACGAAGACCCAAGGCACT	CAGAACTTGGGTTGAGGCTGA
MiPG20	ACGTTTACTCACCACAAGATGCTA	GAACACCCACTCCCTGGAAC
MiPG21	AGGTTCACAAATCCCGTTTCA	CAATCGTAACCGACCCTTGT
MiPG22	CCCAGCTATACTCCAACGATGT	ATTGCCCTGAGGAGTGCTTC
MiPG23	ATGGGCAAGGCCCAGTTATG	TTCACCCCTGAAACCTGTCC
MiPG24	TTGAGAGGAAACCTTTGGGTCA	CAAGCATTTGTTAGAGCCTGG
MiPG25	CGAAAGTGATCCTCAACACTGG	CATTCCAAAAAGGTTAAGGCCGTG
MiPG26	TCCCGGTGCAACATCACTTG	CCAGGGGCTTCAATCCTTCC
MiPG27	GTTTCAAGTGGGGAAGCGTG	GGTCCCTCTTTGTACCACAAC
MiPG28	TATCACCCTCAGAGACCTCC	GTCACGGCTACCATGGACTAA
MiPG29	TCAGGGAACCGCATAGTTGT	TCCATCTTCCCTGTGTCTGC
MiPG30	ATTTCAGGGAACCGTGTGGT	AACAAAAGCATCAGGTGCAGG
MiPG31	TCCAGTCTGCCCAATACATTGTT	GTGTTTGGACTATCCCCAGGT
MiPG32	TGCAAAATGCTTCCCATAAGTT	GCCGGGTGCCGATATTTTAAC
MiPG33	TGTTGGTATCGTCCCAGATTCTT	CGAGCCCCTCTGATGTGAAC
MiPG34	TAACCTCCTTCACAACGCTC	GCACCATTGCTTCCATTCCAA
MiPG35	TTGCAAAGGCATTTTTGGACC	ATAAGCAGCATTGTGGGTTTGA
MiPG36	GACGGGTTTTGGCGGTGTT	GGATCCACCTTGTGCTCCAA
MiPG37	CTGTTCGTCCCCGAAGGAAA	TTCGCTCACGTCCTGAGATG
MiPG38	GAACTACACTCGGCCCCATC	CTGAACAAGAACTTGGCTGC
MiPG39	AGGATCAAGACATGGCAGGG	TAACCGCCGACGCTTGAAT
MiPG40	GGTTGCCCAGAATGTCACCA	GCAGTTCCACTGCACCTTCT
MiPG41	ACAGATATGAGTCTGGCTTTGAT	CGGCATGGTCCAACCAAAAG
MiPG42	GGAGGAGAGGCGGTACACTA	GGCCAGTTCCATGTGTTCTGA
MiPG43	TGGAAGCCTGGGTAGAGGT	GCATAACCTTTTCCTCCCTGC
MiPG44	AAGTGTTGTGGCAGTGTGGG	GGTGGAGCAGCAGTAAAATCT
MiPG45	GGTATCCACTTGGAGCGGAG	CCCAAGCTTCCAACGCTGAT
MiPG46	AGGGCATGGAGTCAGCATTG	CTCTCACGAACCCGTAGCTC
MiPG47	GGGTCTGGGAGTGCAAAGAA	GCACTGCTGAGTACTGTTCCT
MiPG48	GTTCGACTGCACTGAGGCAT	AACGGTTCCTGCCACTTGAA
MiPG49	ATTTGGCGAGTTTCGGACAG	GCCACTCCTTTGGATTCTGA
MiPG50	TCCCTTTCAAAACTACTTTCCACT	ACTGCGACTGTCTCAATTATTTGTT
MiPG51	GCAAAATGCTCCCAGTTAGTT	GTCGGTGTTCGCACTCTCT
MiPG52	TTGTGATAGCCCTGTTGCCAT	GGGGGCGACTTTATGGTGAT
MiPG53	TCACTTCGCTGGAGTGTGTG	GGTGCTACCTGAAATCTGAAGC
MiPG54	TCCGGAGCTTCGAGTCTAGG	CTTGCAGCCGTTGACGAAAA
MiPG55	ATTAAGACCTGGGAGGGGG	TGTTGGGTTGCAACTTTGTGG
MiPG56	CAACCGGAGCTACGAACCTA	TACCGGCCACCGTAACTTTC
MiMADH	GCTGGTCTCATCTATTCTTTCC	CGTCCAACTTCTTCCTTGAG
MiGADPH	GTTGGTGACTGTAGGTCAAG	AGGTCCAACACTCGGTTA
Construction of overexpressing vector
MiPG37	GGACTCTAGAGGATCCATGGAGATCAGTCTCAGACAAACTCA	TGCTCACCATAAGCTTATAATATGTAGTTTCTTTTATAAGAGCATTTTTTGAACTCCATATTG
